# Supplementary material for: Propolis Envelope Promotes Beneficial Bacteria in the Honey Bee (Apis mellifera) Mouthpart Microbiome
Source: Insects. 2020 Jul 18;11(7):453. doi: 10.3390/insects11070453 (PMC7412495; doi:10.3390/insects11070453)
Supplement: Supplementary file 1 [file insects-11-00453-s001.zip]

Archive with 1 entries (1 files):
- insects-851455-supplementary.xlsx
