# Supplementary material for: Propolis Envelope Promotes Beneficial Bacteria in the Honey Bee (Apis mellifera) Mouthpart Microbiome
Source: Insects. 2020 Jul 18;11(7):453. doi: 10.3390/insects11070453 (PMC7412495; doi:10.3390/insects11070453)
Supplement: Supplementary file 1 [file insects-11-00453-s001.zip › insects-851455-supplementary.xlsx]

## Sheet: Table S1 Propolis validation
Table S1. Confirmation of invitro antibacterial activity of propolis used in this experiment

## Sheet: Table S2 Copy number conversion
Table S2. Copy number conversion
	Bacteria	Average 16s copy number	Number of Genomes referenced (NCBI)
	P. apium	1	1
	L. kunkeei	5	1
	Pseudomonas	4.9	561
	Bacillus	8.7	1244
	Fructobacillus	5	66
	Pseudoalteromonas	8.7	40
	Streptococcus	5.4	639
	Serratia	7	7
	Microbacterium	1.9	30
	Propionibacterium	2.6	35
	Lachnospiraceae	5.6	36
	Acinetobacter	6.1	269
	Firm5	4	4
	Ectothiorhodospiraceae	1.3	13
	Burkholderiales	4	1218
	Actinomycetales	2.9	41
	Sphingomonas	2.1	24
	Enterobacteriaceae	7.2	2665
	Other	4.2	7081

## Sheet: Table S3 Read summary
Table S3. Read summary
		Mouthparts
	Total Retained Reads	3875345
	Total # of Libraries	96
	Total # of 97% OTU's	1687
	Average # of Reads/Library	41,669 ± 41,789
	Total Reads by Library
	Group	Treatment	Sum
	PplusA.1	With propolis	93406
	PplusA.2	With propolis	180669
	PplusA.3	With propolis	9930
	PplusA.4	With propolis	101183
	PplusA.5	With propolis	7976
	PplusA.6	With propolis	2110
	PplusA.7	With propolis	4326
	PplusA.8	With propolis	113690
	PplusA.9	With propolis	8229
	PplusA.10	With propolis	35090
	PplusA.11	With propolis	6451
	PplusA.12	With propolis	26067
	PplusA.13	With propolis	26582
	PplusA.14	With propolis	40124
	PplusA.15	With propolis	34086
	PplusA.16	With propolis	22310
	PplusB.1	With propolis	9931
	PplusB.2	With propolis	6960
	PplusB.3	With propolis	31193
	PplusB.4	With propolis	32186
	PplusB.5	With propolis	9304
	PplusB.6	With propolis	50866
	PplusB.7	With propolis	8473
	PplusB.8	With propolis	66846
	PplusB.9	With propolis	29702
	PplusB.10	With propolis	50663
	PplusB.11	With propolis	25601
	PplusB.12	With propolis	14064
	PplusB.13	With propolis	13698
	PplusB.14	With propolis	33087
	PplusB.15	With propolis	4747
	PplusB.16	With propolis	18674
	PplusC.1	With propolis	21113
	PplusC.2	With propolis	45392
	PplusC.3	With propolis	37187
	PplusC.4	With propolis	63841
	PplusC.5	With propolis	35676
	PplusC.6	With propolis	21156
	PplusC.7	With propolis	6757
	PplusC.8	With propolis	11527
	PplusC.9	With propolis	76799
	PplusC.10	With propolis	67411
	PplusC.11	With propolis	18320
	PplusC.12	With propolis	15335
	PplusC.13	With propolis	8402
	PplusC.14	With propolis	7152
	PplusC.15	With propolis	14322
	PplusC.16	With propolis	162797
	P.D.1	Without propolis	60621
	P.D.2	Without propolis	38667
	P.D.3	Without propolis	60167
	P.D.4	Without propolis	39535
	P.D.5	Without propolis	104073
	P.D.6	Without propolis	34900
	P.D.7	Without propolis	24198
	P.D.8	Without propolis	99858
	P.D.9	Without propolis	26132
	P.D.10	Without propolis	19258
	P.D.11	Without propolis	84798
	P.D.12	Without propolis	253649
	P.D.13	Without propolis	52220
	P.D.15	Without propolis	44734
	P.D.16	Without propolis	11079
	P.E.1	Without propolis	29197
	P.E.2	Without propolis	21523
	P.E.3	Without propolis	41964
	P.E.5	Without propolis	31831
	P.E.6	Without propolis	21664
	P.E.7	Without propolis	33324
	P.E.8	Without propolis	139754
	P.E.9	Without propolis	31010
	P.E.10	Without propolis	26781
	P.E.11	Without propolis	12073
	P.E.12	Without propolis	3969
	P.E.13	Without propolis	37896
	P.E.14	Without propolis	71320
	P.E.15	Without propolis	16683
	P.E.16	Without propolis	28618
	P.F.1	Without propolis	34430
	P.F.2	Without propolis	23975
	P.F.3	Without propolis	51356
	P.F.5	Without propolis	18623
	P.F.6	Without propolis	100880
	P.F.7	Without propolis	37053
	P.F.8	Without propolis	14703
	P.F.9	Without propolis	2166
	P.F.10	Without propolis	10657
	P.F.11	Without propolis	100745
	P.F.12	Without propolis	28435
	P.F.13	Without propolis	64399
	P.F.14	Without propolis	33806
	P.F.15	Without propolis	100138
	P.F.16	Without propolis	20914

## Sheet: Table S4 Top 20 OTU abundance
Table S4. Top 20 OTU abundance
		rRNA Amplicons	qPCR	Taxonomy /read number																					Relative Abundance /read number
Sample	Treatment	Read count	16s Copy#	Bomb Ella apis	Lactobacillus kunkeei	Vibrionaceae	Pseudomonas	Bacillus amyloliquefaciens	Fructobacillus	Pseudoalteromonas	Streptococcus	Serratia	Microcobacterium	Propionibacterium	Lachnospiraceae	Acinetobacter	Lactobacillus Firm5	Enterobacteriaceae	Ectothiorhodospiraceae	Burkholdariaceae	Actinomycetales	Sphingomonadaceae	All Others		Bombella apis	Lactobacillus kunkeei	Vibrionaceae	Pseudomonas	Bacillus amyloliquefaciens	Fructobacillus	Pseudoalteromonas	Streptococcus	Serratia	Microcobacterium	Propionibacterium	Lachnospiraceae	Acinetobacter	Lactobacillus Firm5	Enterobacteriaceae	Ectothiorhodospiraceae	Burkholdariaceae	Actinomycetales	Sphingomonadaceae	All Others
PplusA.1	Propolis	93406	49455.4	77968	5297	2274	1270	122	643	632	678	208	233	603	116	106	126	117	362	32	3	137	2479		0.834722	0.0567094	0.0243453	0.0135966	0.00130613	0.00688393	0.00676616	0.00725863	0.00222684	0.00249449	0.00645569	0.00124189	0.00113483	0.00134895	0.0012526	0.00387555	0.00034259	3.21179e-05	0.00146672	0.0265401
PplusA.2	Propolis	180669	24343.7	72717	51174	7724	6907	1802	21516	1911	1714	625	657	828	199	399	931	946	777	186	192	272	9192		0.402487	0.283247	0.0427522	0.0382301	0.00997404	0.119091	0.0105774	0.00948696	0.00345936	0.00363648	0.00458297	0.00110146	0.00220846	0.00515307	0.00523609	0.00430068	0.00102951	0.00106272	0.00150552	0.0508776
PplusA.3	Propolis	9930	2.29942e+06	9438	178	12	6	0	234	3	0	0	2	0	30	3	3	0	2	2	0	3	14		0.950453	0.0179255	0.00120846	0.00060423	0	0.023565	0.000302115	0	0	0.00020141	0	0.00302115	0.000302115	0.000302115	0	0.00020141	0.00020141	0	0.000302115	0.00140987
PplusA.4	Propolis	101183	21888.3	19910	15770	8096	4080	403	2888	2329	1514	967	930	1789	6	10752	56	317	1722	4200	269	389	24796		0.196772	0.155856	0.0800134	0.040323	0.00398288	0.0285423	0.0230177	0.014963	0.00955694	0.00919127	0.0176808	5.92985e-05	0.106263	0.000553453	0.00313294	0.0170187	0.0415089	0.00265855	0.00384452	0.245061
PplusA.5	Propolis	7976	718234	7194	454	13	7	3	269	3	5	2	2	3	0	1	0	1	0	0	0	0	19		0.901956	0.0569208	0.00162989	0.000877633	0.000376128	0.0337262	0.000376128	0.000626881	0.000250752	0.000250752	0.000376128	0	0.000125376	0	0.000125376	0	0	0	0	0.00238215
PplusA.6	Propolis	2110	253971	335	445	254	152	53	150	91	76	38	14	11	68	13	27	28	0	0	0	5	350		0.158768	0.2109	0.120379	0.0720379	0.0251185	0.07109	0.043128	0.036019	0.0180095	0.00663507	0.00521327	0.0322275	0.00616114	0.0127962	0.0132701	0	0	0	0.00236967	0.165877
PplusA.7	Propolis	4326	1.86997e+06	3045	801	5	3	1	467	0	1	0	0	0	0	1	0	0	0	0	1	0	1		0.703883	0.18516	0.0011558	0.000693481	0.00023116	0.107952	0	0.00023116	0	0	0	0	0.00023116	0	0	0	0	0.00023116	0	0.00023116
PplusA.8	Propolis	113690	15266.2	12681	26119	11872	4650	0	45893	3441	2721	1401	514	135	0	1	0	228	1	0	268	200	3565		0.11154	0.229739	0.104424	0.0409007	0	0.403668	0.0302665	0.0239335	0.012323	0.00452107	0.00118744	0	8.79585e-06	0	0.00200545	8.79585e-06	0	0.00235729	0.00175917	0.0313572
PplusA.9	Propolis	8229	1.46778e+06	5607	1100	7	5	0	1497	4	3	2	1	0	0	0	0	0	0	0	0	0	3		0.681371	0.133674	0.00085065	0.000607607	0	0.181918	0.000486086	0.000364564	0.000243043	0.000121521	0	0	0	0	0	0	0	0	0	0.000364564
PplusA.10	Propolis	35090	31382.7	20497	11085	1089	641	0	226	265	275	188	111	45	0	0	62	51	0	0	0	21	534		0.584127	0.315902	0.0310345	0.0182673	0	0.00644058	0.00755201	0.00783699	0.00535765	0.00316329	0.00128242	0	0	0.00176689	0.00145341	0	0	0	0.000598461	0.015218
PplusA.11	Propolis	6451	16779.4	1545	533	388	244	2658	181	146	57	37	31	2	11	7	81	78	0	0	0	0	452		0.239498	0.0826228	0.0601457	0.0378236	0.412029	0.0280577	0.0226322	0.00883584	0.00573554	0.00480546	0.000310029	0.00170516	0.0010851	0.0125562	0.0120911	0	0	0	0	0.0700667
PplusA.12	Propolis	26067	277500	14318	1312	119	41	1	10106	38	32	4	12	1	4	1	2	20	0	0	0	0	56		0.549277	0.0503318	0.00456516	0.00157287	3.83627e-05	0.387693	0.00145778	0.00122761	0.000153451	0.000460352	3.83627e-05	0.000153451	3.83627e-05	7.67254e-05	0.000767254	0	0	0	0	0.00214831
PplusA.13	Propolis	26582	18995.3	5288	12861	1392	619	1	2853	374	257	182	182	79	0	93	198	277	0	4	2	44	1876		0.198932	0.483824	0.0523663	0.0232864	3.76194e-05	0.107328	0.0140697	0.0096682	0.00684674	0.00684674	0.00297194	0	0.00349861	0.00744865	0.0104206	0	0.000150478	7.52389e-05	0.00165526	0.0705741
PplusA.14	Propolis	40124	15087	25145	1886	2265	1925	0	5652	556	632	374	187	91	42	0	72	47	0	0	12	75	1163		0.626682	0.0470043	0.05645	0.0479763	0	0.140863	0.013857	0.0157512	0.0093211	0.00466055	0.00226797	0.00104676	0	0.00179444	0.00117137	0	0	0.000299073	0.00186921	0.0289851
PplusA.15	Propolis	34086	7125.52	1931	8760	5433	5030	0	1622	1157	1647	899	583	2304	0	7	16	256	0	0	52	2	4387		0.0566508	0.256997	0.159391	0.147568	0	0.0475855	0.0339436	0.048319	0.0263745	0.0171038	0.0675937	0	0.000205363	0.000469401	0.00751041	0	0	0.00152555	5.86751e-05	0.128704
PplusA.16	Propolis	22310	44467.2	7620	10128	827	590	0	2163	220	234	45	86	6	122	13	1	9	0	0	16	0	230		0.341551	0.453967	0.0370686	0.0264455	0	0.096952	0.00986105	0.0104886	0.00201703	0.00385477	0.000268938	0.0054684	0.000582698	4.48229e-05	0.000403407	0	0	0.000717167	0	0.0103093
PplusB.1	Propolis	9931	107851	4016	4281	117	78	177	207	33	36	15	7	133	0	3	27	20	62	0	2	32	685		0.40439	0.431074	0.0117813	0.00785419	0.017823	0.0208438	0.00332293	0.00362501	0.00151042	0.000704864	0.0133924	0	0.000302084	0.00271876	0.0020139	0.00624308	0	0.00020139	0.00322223	0.0689759
PplusB.2	Propolis	6960	417123	6440	317	28	21	13	40	3	6	3	5	23	0	3	1	0	5	6	0	1	45		0.925287	0.045546	0.00402299	0.00301724	0.00186782	0.00574713	0.000431034	0.000862069	0.000431034	0.000718391	0.0033046	0	0.000431034	0.000143678	0	0.000718391	0.000862069	0	0.000143678	0.00646552
PplusB.3	Propolis	31193	31014.2	8432	7572	2241	1644	53	59	545	466	166	239	673	0	1813	16	82	367	554	0	104	6167		0.270317	0.242747	0.071843	0.0527041	0.0016991	0.00189145	0.0174719	0.0149392	0.00532171	0.00766198	0.0215754	0	0.058122	0.000512936	0.00262879	0.0117655	0.0177604	0	0.00333408	0.197705
PplusB.4	Propolis	32186	61900.4	26857	2787	565	234	0	147	95	125	37	43	83	186	203	9	27	57	39	0	12	680		0.834431	0.0865904	0.0175542	0.00727024	0	0.0045672	0.00295159	0.00388368	0.00114957	0.00133598	0.00257876	0.00577891	0.00630709	0.000279625	0.000838874	0.00177096	0.00121171	0	0.000372833	0.0211272
PplusB.5	Propolis	9304	347330	7226	1522	45	43	2	360	12	12	4	5	7	10	0	6	3	0	0	0	2	45		0.776655	0.163586	0.00483663	0.00462167	0.000214961	0.038693	0.00128977	0.00128977	0.000429923	0.000537403	0.000752365	0.00107481	0	0.000644884	0.000322442	0	0	0	0.000214961	0.00483663
PplusB.6	Propolis	50866	78862	23783	20304	1546	882	1259	217	361	329	131	185	76	5	36	217	63	2	0	0	29	1441		0.467562	0.399166	0.0303936	0.0173397	0.0247513	0.00426611	0.00709708	0.00646797	0.00257539	0.00363701	0.00149412	9.82975e-05	0.000707742	0.00426611	0.00123855	3.9319e-05	0	0	0.000570125	0.0283293
PplusB.7	Propolis	8473	615985	8279	85	25	19	0	40	10	1	6	0	0	1	0	1	1	0	0	0	0	5		0.977104	0.0100319	0.00295055	0.00224242	0	0.00472088	0.00118022	0.000118022	0.000708132	0	0	0.000118022	0	0.000118022	0.000118022	0	0	0	0	0.00059011
PplusB.8	Propolis	66846	51239.6	14734	44149	2957	1874	2	398	881	420	374	271	18	71	16	6	65	0	0	45	19	546		0.220417	0.660458	0.044236	0.0280346	2.99195e-05	0.00595398	0.0131795	0.0062831	0.00559495	0.00405409	0.000269276	0.00106214	0.000239356	8.97585e-05	0.000972384	0	0	0.000673189	0.000284235	0.00816803
PplusB.9	Propolis	29702	80747.4	1885	19745	631	353	47	6120	128	157	45	44	80	2	0	17	61	0	0	0	43	344		0.0634637	0.66477	0.0212444	0.0118847	0.00158239	0.206047	0.00430947	0.00528584	0.00151505	0.00148138	0.00269342	6.73355e-05	0	0.000572352	0.00205373	0	0	0	0.00144771	0.0115817
PplusB.10	Propolis	50663	20151.1	3081	39845	2872	1759	2	274	544	887	221	259	30	5	0	101	93	0	0	0	97	593		0.0608136	0.786471	0.0566883	0.0347196	3.94765e-05	0.00540829	0.0107376	0.0175078	0.00436216	0.00511221	0.000592148	9.86914e-05	0	0.00199357	0.00183566	0	0	0	0.00191461	0.0117048
PplusB.11	Propolis	25601	10276.9	14743	5485	2054	1029	159	89	462	550	125	179	81	0	0	41	25	0	0	0	3	576		0.575876	0.214249	0.0802312	0.0401937	0.00621069	0.00347643	0.0180462	0.0214835	0.00488262	0.00699191	0.00316394	0	0	0.0016015	0.000976524	0	0	0	0.000117183	0.0224991
PplusB.12	Propolis	14064	190146	11554	2047	144	64	5	56	21	32	19	11	0	0	0	0	2	0	0	0	0	109		0.82153	0.145549	0.0102389	0.00455063	0.000355518	0.0039818	0.00149317	0.00227531	0.00135097	0.000782139	0	0	0	0	0.000142207	0	0	0	0	0.00775028
PplusB.13	Propolis	13698	8308.31	1283	5982	2388	1264	1	8	622	538	240	104	22	78	0	0	70	0	0	51	5	1042		0.0936633	0.436706	0.174332	0.0922762	7.30034e-05	0.000584027	0.0454081	0.0392758	0.0175208	0.00759235	0.00160607	0.00569426	0	0	0.00511024	0	0	0.00372317	0.000365017	0.0760695
PplusB.14	Propolis	33087	75667.8	17136	4070	364	325	4	10517	123	102	39	30	46	0	0	32	16	0	0	0	9	274		0.517907	0.123009	0.0110013	0.00982259	0.000120893	0.317859	0.00371747	0.00308278	0.00117871	0.000906701	0.00139027	0	0	0.000967147	0.000483574	0	0	0	0.00027201	0.0082812
PplusB.15	Propolis	4747	184613	4467	139	52	26	2	0	9	23	9	0	0	0	0	0	1	0	0	0	0	19		0.941015	0.0292817	0.0109543	0.00547714	0.000421319	0	0.00189593	0.00484517	0.00189593	0	0	0	0	0	0.000210659	0	0	0	0	0.00400253
PplusB.16	Propolis	18674	13889.6	2355	4867	3224	1511	1	164	772	398	223	287	53	3871	0	98	86	0	0	0	0	764		0.126111	0.26063	0.172646	0.0809146	5.35504e-05	0.00878226	0.0413409	0.0213131	0.0119417	0.015369	0.00283817	0.207294	0	0.00524794	0.00460533	0	0	0	0	0.0409125
PplusC.1	Propolis	21113	12939.1	8230	3064	2959	984	327	43	755	629	247	244	756	143	28	42	56	329	0	114	35	2128		0.389807	0.145124	0.140151	0.0466064	0.0154881	0.00203666	0.03576	0.0297921	0.011699	0.0115569	0.0358073	0.00677308	0.0013262	0.0019893	0.00265239	0.0155828	0	0.00539952	0.00165775	0.100791
PplusC.2	Propolis	45392	282461	21342	3329	269	148	18034	1304	60	53	19	26	102	1	6	26	19	104	0	51	16	483		0.470171	0.0733389	0.00592615	0.00326049	0.397295	0.0287275	0.00132182	0.00116761	0.000418576	0.000572788	0.00224709	2.20303e-05	0.000132182	0.000572788	0.000418576	0.00229115	0	0.00112355	0.000352485	0.0106406
PplusC.3	Propolis	37187	102873	27356	1200	1192	520	277	186	317	334	113	124	658	0	743	109	137	217	352	37	65	3250		0.735633	0.0322693	0.0320542	0.0139834	0.00744884	0.00500175	0.00852448	0.00898163	0.0030387	0.0033345	0.0176944	0	0.0199801	0.00293113	0.00368408	0.00583537	0.00946567	0.000994971	0.00174792	0.0873961
PplusC.4	Propolis	63841	23496	26535	5983	5244	3375	0	2201	1495	1028	722	524	362	0	2775	75	547	185	1327	110	250	11103		0.415642	0.0937172	0.0821416	0.0528657	0	0.0344763	0.0234176	0.0161025	0.0113093	0.00820789	0.00567034	0	0.0434674	0.00117479	0.00856816	0.00289782	0.020786	0.00172303	0.00391598	0.173916
PplusC.5	Propolis	35676	111742	30776	1678	701	500	0	201	247	127	124	119	52	0	54	15	105	9	0	86	43	839		0.862653	0.0470344	0.0196491	0.014015	0	0.00563404	0.00692342	0.00355982	0.00347573	0.00333558	0.00145756	0	0.00151362	0.000420451	0.00294316	0.00025227	0	0.00241058	0.00120529	0.0235172
PplusC.6	Propolis	21156	437307	19170	1194	70	65	290	105	22	13	5	9	20	10	1	15	7	0	0	1	0	159		0.906126	0.0564379	0.00330875	0.00307241	0.0137077	0.00496313	0.00103989	0.000614483	0.00023634	0.000425411	0.000945358	0.000472679	4.72679e-05	0.000709019	0.000330875	0	0	4.72679e-05	0	0.0075156
PplusC.7	Propolis	6757	108490	5339	777	151	95	3	171	40	42	17	9	1	69	0	0	6	0	0	0	1	36		0.790144	0.114992	0.0223472	0.0140595	0.000443984	0.0253071	0.00591979	0.00621578	0.00251591	0.00133195	0.000147995	0.0102116	0	0	0.000887968	0	0	0	0.000147995	0.00532781
PplusC.8	Propolis	11527	1.20783e+06	10876	536	18	11	0	63	2	5	0	0	2	0	0	1	0	0	0	6	0	7		0.943524	0.0464995	0.00156155	0.000954281	0	0.00546543	0.000173506	0.000433764	0	0	0.000173506	0	0	8.67528e-05	0	0	0	0.000520517	0	0.00060727
PplusC.9	Propolis	76799	6039.35	6373	8408	20890	8440	139	704	6341	4033	1346	1399	977	4054	34	784	1281	0	100	586	1137	9773		0.0829829	0.109481	0.272009	0.109897	0.00180992	0.00916679	0.0825662	0.0525137	0.0175263	0.0182164	0.0127215	0.0527871	0.000442714	0.0102085	0.0166799	0	0.0013021	0.00763031	0.0148049	0.127254
PplusC.10	Propolis	67411	7470.31	10259	18244	12731	6927	472	673	3003	2657	751	817	1308	0	224	407	362	41	411	661	314	7149		0.152186	0.270638	0.188856	0.102758	0.00700182	0.00998353	0.0445476	0.0394149	0.0111406	0.0121197	0.0194034	0	0.0033229	0.00603759	0.00537004	0.000608209	0.00609693	0.00980552	0.00465799	0.106051
PplusC.11	Propolis	18320	83660.4	16445	61	519	260	0	388	133	125	49	28	20	1	0	10	12	0	6	12	3	248		0.897653	0.00332969	0.0283297	0.0141921	0	0.021179	0.00725983	0.00682314	0.00267467	0.00152838	0.0010917	5.45852e-05	0	0.000545852	0.000655022	0	0.000327511	0.000655022	0.000163755	0.0135371
PplusC.12	Propolis	15335	323563	13997	355	115	61	13	577	30	14	3	6	2	2	24	1	18	0	0	6	1	110		0.912749	0.0231497	0.00749918	0.00397783	0.000847734	0.0376263	0.00195631	0.000912944	0.000195631	0.000391262	0.000130421	0.000130421	0.00156505	6.52103e-05	0.00117379	0	0	0.000391262	6.52103e-05	0.00717313
PplusC.13	Propolis	8402	258512	5636	67	33	22	0	2585	15	12	5	6	3	0	0	3	0	1	0	0	0	14		0.670793	0.00797429	0.00392764	0.00261842	0	0.307665	0.00178529	0.00142823	0.000595096	0.000714116	0.000357058	0	0	0.000357058	0	0.000119019	0	0	0	0.00166627
PplusC.14	Propolis	7152	455767	6740	203	35	12	0	118	5	8	2	0	0	3	0	0	1	0	0	5	0	20		0.942394	0.0283837	0.00489374	0.00167785	0	0.0164989	0.000699105	0.00111857	0.000279642	0	0	0.000419463	0	0	0.000139821	0	0	0.000699105	0	0.00279642
PplusC.15	Propolis	14322	331299	13480	139	57	54	0	462	18	14	6	2	0	40	3	0	4	0	0	4	0	39		0.941209	0.00970535	0.00397989	0.00377042	0	0.0322581	0.00125681	0.000977517	0.000418936	0.000139645	0	0.00279291	0.000209468	0	0.000279291	0	0	0.000279291	0	0.00272308
PplusC.16	Propolis	162797	101665	151353	1282	2787	2349	0	46	1345	1020	630	222	205	0	54	3	65	1	0	78	0	1357		0.929704	0.00787484	0.0171195	0.014429	0	0.00028256	0.00826182	0.00626547	0.00386985	0.00136366	0.00125924	0	0.000331701	1.84279e-05	0.00039927	6.14262e-06	0	0.000479124	0	0.00833553
P.D.1	Control	60621	11565.5	5687	36424	3393	3260	794	336	773	619	1033	247	1217	0	122	76	164	1179	43	414	29	4811		0.0938124	0.600848	0.0559707	0.0537767	0.0130978	0.00554263	0.0127514	0.010211	0.0170403	0.0040745	0.0200756	0	0.0020125	0.00125369	0.00270533	0.0194487	0.000709325	0.00682932	0.000478382	0.0793619
P.D.2	Control	38667	20151.1	9141	10686	2067	1527	1422	1777	567	286	172	142	4521	27	11	391	161	1159	46	100	24	4440		0.236403	0.27636	0.0534564	0.039491	0.0367755	0.0459565	0.0146637	0.00739649	0.00444824	0.00367238	0.116921	0.00069827	0.00028448	0.010112	0.00416376	0.0299739	0.00118964	0.00258618	0.000620684	0.114827
P.D.3	Control	60167	41424.5	5472	6023	2330	1114	213	261	1023	2696	215	451	1296	68	5837	359	338	1970	3217	200	501	26583		0.0909469	0.100105	0.0387255	0.0185151	0.00354015	0.00433793	0.0170027	0.0448086	0.00357339	0.0074958	0.02154	0.00113019	0.0970133	0.00596673	0.0056177	0.0327422	0.0534678	0.00332408	0.00832682	0.44182
P.D.4	Control	39535	15447.7	3327	14711	4390	1431	0	568	1032	452	478	431	318	1144	2456	27	187	954	1254	0	39	6336		0.0841533	0.372101	0.111041	0.0361958	0	0.014367	0.0261035	0.0114329	0.0120906	0.0109017	0.00804351	0.0289364	0.0621222	0.000682939	0.00472999	0.0241305	0.0317187	0	0.000986468	0.160263
P.D.5	Control	104073	49455.4	3535	70806	11182	4694	123	397	4162	3013	700	744	106	0	0	0	698	0	0	0	0	3913		0.0339665	0.680349	0.107444	0.045103	0.00118186	0.00381463	0.0399912	0.0289508	0.00672605	0.00714883	0.00101852	0	0	0	0.00670683	0	0	0	0	0.0375986
P.D.6	Control	34900	5968.42	15889	15957	735	561	346	209	198	228	88	72	27	0	2	69	32	0	7	0	0	480		0.455272	0.457221	0.0210602	0.0160745	0.00991404	0.00598854	0.00567335	0.00653295	0.00252149	0.00206304	0.000773639	0	5.73066e-05	0.00197708	0.000916905	0	0.000200573	0	0	0.0137536
P.D.7	Control	24198	9131.8	381	4604	7141	6038	0	34	1703	1167	596	723	70	0	91	1	488	0	0	58	0	1103		0.0157451	0.190264	0.295107	0.249525	0	0.00140507	0.0703777	0.0482271	0.0246301	0.0298785	0.0028928	0	0.00376064	4.13257e-05	0.020167	0	0	0.00239689	0	0.0455823
P.D.8	Control	99858	5494.73	4815	28022	15901	5773	207	225	4264	2636	501	1064	1469	410	1	135	425	0	0	403	1077	32530		0.0482185	0.280618	0.159236	0.0578121	0.00207294	0.0022532	0.0427006	0.0263975	0.00501712	0.0106551	0.0147109	0.00410583	1.00142e-05	0.00135192	0.00425604	0	0	0.00403573	0.0107853	0.325763
P.D.9	Control	26132	11097.1	1053	9545	6239	2946	1	38	1625	1342	676	420	256	2	2	0	96	0	0	15	156	1720		0.0402954	0.365261	0.238749	0.112735	3.82673e-05	0.00145416	0.0621843	0.0513547	0.0258687	0.0160722	0.00979642	7.65345e-05	7.65345e-05	0	0.00367366	0	0	0.000574009	0.00596969	0.0658197
P.D.10	Control	19258	5272.17	171	15621	1376	864	0	27	304	264	92	144	13	0	19	0	86	0	0	0	0	277		0.00887943	0.811143	0.0714508	0.0448645	0	0.00140201	0.0157856	0.0137086	0.00477724	0.00747741	0.000675044	0	0.000986603	0	0.00446568	0	0	0	0	0.0143836
P.D.11	Control	84798	6075.13	1636	29898	20116	12579	0	1	5656	2565	2157	1857	111	0	0	0	1357	0	1	0	0	6864		0.0192929	0.352579	0.237223	0.148341	0	1.17927e-05	0.0666997	0.0302484	0.0254369	0.0218991	0.00130899	0	0	0	0.0160027	0	1.17927e-05	0	0	0.0809453
P.D.12	Control	253649	22812.3	3255	17956	34829	26882	121570	811	11915	10973	3032	2178	1798	1407	0	762	192	289	0	0	338	15462		0.0128327	0.0707907	0.137312	0.105981	0.479284	0.00319733	0.0469744	0.0432606	0.0119535	0.00858667	0.00708854	0.00554704	0	0.00300415	0.000756952	0.00113937	0	0	0.00133255	0.0609583
P.D.13	Control	52220	13092.9	37630	1723	2290	1175	68	60	646	728	117	241	47	0	4	201	102	0	0	0	137	7051		0.720605	0.032995	0.0438529	0.022501	0.00130218	0.00114899	0.0123707	0.013941	0.00224052	0.00461509	0.000900038	0	7.6599e-05	0.0038491	0.00195327	0	0	0	0.00262352	0.135025
P.D.15	Control	44734	3445.82	76	755	15640	8752	0	1	3734	3930	2673	1010	125	1776	1	3	486	0	0	0	594	5178		0.00169893	0.0168775	0.349622	0.195645	0	2.23544e-05	0.0834712	0.0878526	0.0597532	0.0225779	0.0027943	0.0397013	2.23544e-05	6.70631e-05	0.0108642	0	0	0	0.0132785	0.115751
P.D.16	Control	11079	3191.13	364	423	4054	1711	0	13	1493	1222	259	364	6	2	0	7	70	0	0	0	83	1008		0.032855	0.0381803	0.365918	0.154436	0	0.00117339	0.134759	0.110299	0.0233776	0.032855	0.000541565	0.000180522	0	0.000631826	0.00631826	0	0	0	0.00749165	0.0909829
P.E.1	Control	29197	31755.7	19382	2566	1471	932	261	569	344	364	162	171	338	68	55	21	72	377	0	75	98	1871		0.663835	0.0878857	0.0503819	0.0319211	0.00893927	0.0194883	0.011782	0.012467	0.00554852	0.00585677	0.0115765	0.00232901	0.00188376	0.000719252	0.00246601	0.0129123	0	0.00256876	0.00335651	0.0640819
P.E.2	Control	21523	12862.9	4502	7439	1571	1149	157	1592	452	396	160	213	324	74	26	243	153	674	0	523	38	1837		0.209172	0.34563	0.0729917	0.0533848	0.00729452	0.0739674	0.0210008	0.0183989	0.00743391	0.00989639	0.0150537	0.00343818	0.00120801	0.0112902	0.00710867	0.0313153	0	0.0242996	0.00176555	0.0853506
P.E.3	Control	41964	26131.8	9719	3592	3115	2033	120	290	998	377	280	288	307	10382	1715	114	446	977	609	527	228	5847		0.231603	0.0855972	0.0742303	0.0484463	0.00285959	0.00691069	0.0237823	0.00898389	0.00667239	0.00686303	0.00731579	0.247403	0.0408684	0.00271661	0.0106282	0.0232819	0.0145124	0.0125584	0.00543323	0.139334
P.E.5	Control	31831	26915	15658	4498	1714	1662	77	378	311	508	311	143	680	200	8	110	77	0	16	211	619	4650		0.49191	0.141309	0.0538469	0.0522133	0.00241903	0.0118752	0.00977035	0.0159593	0.00977035	0.00449248	0.0213628	0.00628318	0.000251327	0.00345575	0.00241903	0	0.000502655	0.00662876	0.0194465	0.146084
P.E.6	Control	21664	43173.1	4556	5642	869	613	1670	1760	199	278	95	65	233	8	65	237	105	9	30	340	99	4791		0.210303	0.260432	0.0401126	0.0282958	0.0770864	0.0812408	0.00918575	0.0128323	0.00438516	0.00300037	0.0107552	0.000369276	0.00300037	0.0109398	0.00484675	0.000415436	0.00138479	0.0156942	0.00456979	0.22115
P.E.7	Control	33324	13092.9	1548	7692	6486	3247	186	63	1832	1210	362	401	498	0	0	207	191	0	0	2648	57	6696		0.046453	0.230825	0.194634	0.0974373	0.00558156	0.00189053	0.0549754	0.0363102	0.010863	0.0120334	0.0149442	0	0	0.00621174	0.0057316	0	0	0.0794622	0.00171048	0.200936
P.E.8	Control	139754	5241.12	17108	10658	39476	16596	0	1638	14821	11947	3477	3262	1118	589	34	563	533	0	0	2644	496	14794		0.122415	0.0762626	0.282468	0.118752	0	0.0117206	0.106051	0.0854859	0.0248794	0.023341	0.00799977	0.00421455	0.000243285	0.00402851	0.00381384	0	0	0.018919	0.00354909	0.105857
P.E.9	Control	31010	88750.8	28670	84	451	209	31	98	171	226	35	35	247	6	0	8	17	0	0	25	30	667		0.92454	0.0027088	0.0145437	0.00673976	0.000999678	0.00316027	0.00551435	0.00728797	0.00112867	0.00112867	0.00796517	0.000193486	0	0.000257981	0.00054821	0	0	0.000806192	0.00096743	0.0215092
P.E.10	Control	26781	3306.25	453	1069	7548	3864	0	6304	2153	1389	527	1059	22	0	0	3	223	0	0	36	145	1986		0.016915	0.0399164	0.281842	0.144281	0	0.235391	0.0803928	0.0518651	0.0196781	0.039543	0.000821478	0	0	0.00011202	0.0083268	0	0	0.00134424	0.00541429	0.0741571
P.E.11	Control	12073	280798	8947	2799	56	32	6	115	21	13	20	4	3	0	0	2	7	0	0	6	0	42		0.741075	0.23184	0.00463845	0.00265054	0.000496977	0.00952539	0.00173942	0.00107678	0.00165659	0.000331318	0.000248488	0	0	0.000165659	0.000579806	0	0	0.000496977	0	0.00347884
P.E.12	Control	3969	6482.95	177	149	882	948	0	296	326	277	120	94	8	142	0	10	137	0	0	4	33	366		0.0445956	0.0375409	0.222222	0.238851	0	0.074578	0.0821366	0.0697909	0.0302343	0.0236835	0.00201562	0.0357773	0	0.00251953	0.0345175	0	0	0.00100781	0.00831444	0.0922147
P.E.13	Control	37896	4065.55	934	2394	9564	6449	0	2	4181	2707	986	1176	820	646	157	533	515	0	62	780	0	5990		0.0246464	0.0631729	0.252375	0.170176	0	5.2776e-05	0.110328	0.0714323	0.0260186	0.0310323	0.0216382	0.0170467	0.00414292	0.0140648	0.0135898	0	0.00163606	0.0205826	0	0.158064
P.E.14	Control	71320	15631.2	19273	19586	4049	2474	85	562	1188	865	351	281	98	154	51	12913	311	0	0	188	64	8827		0.270233	0.274621	0.0567723	0.0346887	0.00119181	0.00787998	0.0166573	0.0121284	0.00492148	0.00393999	0.00137409	0.00215928	0.000715087	0.181057	0.00436063	0	0	0.00263601	0.000897364	0.123766
P.E.15	Control	16683	7339.1	598	680	3361	1767	118	0	821	583	535	220	152	0	0	5184	177	0	0	0	172	2315		0.0358449	0.0407601	0.201463	0.105916	0.00707307	0	0.0492118	0.0349458	0.0320686	0.0131871	0.00911107	0	0	0.310735	0.0106096	0	0	0	0.0103099	0.138764
P.E.16	Control	28618	9744.83	2487	920	4600	1982	290	6302	1641	986	312	461	422	2344	25	130	330	102	0	94	85	5105		0.0869033	0.0321476	0.160738	0.0692571	0.0101335	0.220211	0.0573415	0.0344538	0.0109022	0.0161087	0.014746	0.0819065	0.000873576	0.0045426	0.0115312	0.00356419	0	0.00328465	0.00297016	0.178384
P.F.1	Control	34430	14734.7	7273	6809	4765	1768	919	1456	1618	1014	149	348	1006	221	85	183	298	1228	0	103	205	4982		0.21124	0.197764	0.138397	0.0513506	0.0266918	0.0422887	0.0469939	0.0294511	0.00432762	0.0101075	0.0292187	0.00641882	0.00246878	0.00531513	0.00865524	0.0356666	0	0.00299158	0.00595411	0.144699
P.F.2	Control	23975	69252	9075	9329	383	316	609	1571	95	113	24	38	186	2	46	68	124	514	5	0	39	1438		0.378519	0.389114	0.015975	0.0131804	0.0254015	0.0655266	0.00396246	0.00471324	0.00100104	0.00158498	0.00775808	8.34202e-05	0.00191867	0.00283629	0.00517205	0.021439	0.000208551	0	0.00162669	0.0599791
P.F.3	Control	51356	45530.3	689	46718	1261	601	9	12	351	182	107	56	12	0	217	44	18	70	69	11	21	908		0.0134162	0.909689	0.0245541	0.0117026	0.000175247	0.000233663	0.00683464	0.00354389	0.0020835	0.00109043	0.000233663	0	0.00422541	0.000856765	0.000350495	0.00136303	0.00134356	0.000214191	0.00040891	0.0176805
P.F.5	Control	18623	8608.04	281	2952	2947	2548	0	55	1060	888	499	303	15	45	0	298	281	0	0	53	85	6313		0.0150889	0.158514	0.158245	0.13682	0	0.00295334	0.0569189	0.047683	0.0267948	0.0162702	0.000805456	0.00241637	0	0.0160017	0.0150889	0	0	0.00284594	0.00456425	0.338989
P.F.6	Control	100880	54679.3	38930	51974	2328	1277	47	328	762	637	254	259	129	0	32	362	187	0	0	69	89	3216		0.385904	0.515206	0.0230769	0.0126586	0.0004659	0.00325139	0.00755353	0.00631443	0.00251784	0.00256741	0.00127875	0	0.000317209	0.00358842	0.00185369	0	0	0.000683981	0.000882236	0.0318795
P.F.7	Control	37053	4416.04	1068	1441	13142	7076	351	0	3006	3713	1514	890	276	310	0	0	90	0	0	0	135	4041		0.0288236	0.0388902	0.354681	0.19097	0.00947292	0	0.081127	0.100208	0.0408604	0.0240196	0.00744879	0.00836639	0	0	0.00242895	0	0	0	0.00364343	0.10906
P.F.8	Control	14703	8659.03	423	3788	3717	1844	0	35	1028	892	165	200	352	2	27	31	79	0	18	0	86	2016		0.0287696	0.257634	0.252806	0.125417	0	0.00238047	0.0699177	0.0606679	0.0112222	0.0136027	0.0239407	0.000136027	0.00183636	0.00210841	0.00537305	0	0.00122424	0	0.00584915	0.137115
P.F.9	Control	2166	117843	42	61	140	59	11	5	37	36	5	24	111	6	0	11	27	0	0	12	34	1545		0.0193906	0.0281625	0.0646353	0.0272392	0.00507849	0.0023084	0.0170822	0.0166205	0.0023084	0.0110803	0.0512465	0.00277008	0	0.00507849	0.0124654	0	0	0.00554017	0.0156971	0.713296
P.F.10	Control	10657	143204	111	10315	74	54	0	2	28	15	7	9	2	0	2	0	0	0	0	2	0	36		0.0104157	0.967908	0.00694379	0.00506709	0	0.00018767	0.00262738	0.00140753	0.000656845	0.000844515	0.00018767	0	0.00018767	0	0	0	0	0.00018767	0	0.00337806
P.F.11	Control	100745	18333.9	49675	5141	7666	4063	17953	1516	2163	2293	417	647	298	256	155	1375	554	0	0	88	36	6449		0.493077	0.0510298	0.0760931	0.0403295	0.178202	0.0150479	0.02147	0.0227604	0.00413916	0.00642215	0.00295796	0.00254107	0.00153854	0.0136483	0.00549903	0	0	0.000873492	0.000357338	0.0640131
P.F.12	Control	28435	7831.78	2466	15533	4097	2147	52	6	950	768	430	263	93	0	15	57	55	0	21	140	0	1342		0.0867241	0.546263	0.144083	0.0755055	0.00182873	0.000211008	0.0334095	0.027009	0.0151222	0.00924916	0.00327062	0	0.000527519	0.00200457	0.00193424	0	0.000738526	0.00492351	0	0.0471954
P.F.13	Control	64399	5149.07	1054	4901	18445	10040	0	4	5644	5159	730	2047	1343	1046	1267	0	409	47	0	0	494	11769		0.0163667	0.0761037	0.286417	0.155903	0	6.21128e-05	0.0876411	0.0801099	0.0113356	0.0317862	0.0208544	0.0162425	0.0196742	0	0.00635103	0.000729825	0	0	0.00767093	0.182751
P.F.14	Control	33806	6444.77	444	14115	5626	4757	0	121	2445	1862	576	351	130	0	123	0	67	2	0	63	84	3040		0.0131338	0.417529	0.16642	0.140715	0	0.00357925	0.0723244	0.055079	0.0170384	0.0103828	0.00384547	0	0.00363841	0	0.0019819	5.91611e-05	0	0.00186357	0.00248477	0.0899249
P.F.15	Control	100138	80271.9	89984	2352	2425	1207	7	82	823	594	209	124	132	25	136	63	108	2	0	0	0	1865		0.8986	0.0234876	0.0242166	0.0120534	6.99035e-05	0.00081887	0.00821866	0.00593181	0.00208712	0.00123829	0.00131818	0.000249655	0.00135813	0.000629132	0.00107851	1.99724e-05	0	0	0	0.0186243
P.F.16	Control	20914	7000.37	5029	1390	4138	1777	7	635	879	944	390	270	33	151	0	241	127	0	1	0	0	4902		0.240461	0.0664627	0.197858	0.084967	0.000334704	0.0303624	0.0420293	0.0451372	0.0186478	0.01291	0.00157789	0.00722004	0	0.0115234	0.00607249	0	4.78149e-05	0	0	0.234388

## Sheet: Table S5 Statistical summary
Table S5. Statistical summary
	MANOVA
	Mouth	Pillia's Trace (V)	F	p
	Treatment	0.44	3.51	<0.0001
	Pairwise MANOVA Summary						Greater	Lesser
		P. apium	L. kunkeei	Pseudo	Bacillus	Fructo	Pseudoalt	Strepto	Serratia	Micro	Propion	Lachno	Acineto	Firm5	Entero	Ectothio	Sphingo	Other
	With
	Without
	p	0.0001	0.2581	0.0003	0.8463	0.0001	0.0001	0.0002	0.004	0.0001	0.0164	0.9321	0.1606	0.8113	0.001	0.1547	0.4488	0.0001
	p-adjusted	0.0003	0.3375	0.0007	0.8992	0.0003	0.0003	0.0006	0.0076	0.0003	0.0279	0.9321	0.2275	0.8992	0.0021	0.2275	0.545	0.0003
	Pairwise Wilcoxon Summary						Greater	Lesser
		P. apium	L. kunkeei	Pseudo	Bacillus	Fructo	Pseudoalt	Strepto	Serratia	Micro	Propion	Lachno	Acineto	Firm5	Entero	Ectothio	Sphingo	Other
	With
	Without
	p	0.0001	0.0002	0.0546	0.9843	0.0001	0.896	0.442	0.3913	0.4818	0.9234	0.8333	0.4441	0.9908	1	0.9787	0.5464	0.6724
	p-adjusted	0.0009	0.0011	0.2321	1	0.0009	1	1	1	1	1	1	1	1	1	1	1	1
	Colony Anosim Summary Top 200
	Global Test Sample statistic (Global R): 0.23 Significance level of sample statistic: 0.1% Number of permutations: 999 (Random sample from a large number) Number of permuted statistics greater than or equal to Global R: 0
